# Supplementary material for: NLRX1 Prevents M2 Macrophage Polarization and Excessive Renal Fibrosis in Chronic Obstructive Nephropathy
Source: Cells. 2023 Dec 21;13(1):23. doi: 10.3390/cells13010023 (PMC10778504; doi:10.3390/cells13010023)
Supplement: Supplementary file 1 [file cells-13-00023-s001.zip]

Archive with 1 entries (1 files):
- cells-2652599-supplementary.pdf
